# Supplementary material for: Boundary crossing: an experimental study of individual perceptions toward AIGC
Source: Front Psychol. 2023 Apr 20;14:1185880. doi: 10.3389/fpsyg.2023.1185880 (PMC10159051; doi:10.3389/fpsyg.2023.1185880)
Supplement: Supplementary file 1 [file Data_Sheet_1.CSV]

答题时长	地理位置国家和地区	地理位置省	地理位置市	自定义字段	IP	UA	Referrer	1.您的年龄是？	2.您的性别是？	3.您所学专业所属的学院是？	4.基于您对人工智能这一技术的整体印象，请仔细阅读以下每个题项，并尽可能准确地表明您的态度:如果人工智能真的有独立的情绪，我会感到不安	4.基于您对人工智能这一技术的整体印象，请仔细阅读以下每个题项，并尽可能准确地表明您的态度:与人工智能交谈时，我会感到比较放松	4.基于您对人工智能这一技术的整体印象，请仔细阅读以下每个题项，并尽可能准确地表明您的态度:如果我得到一份必须使用人工智能的工作，我会感到不安	4.基于您对人工智能这一技术的整体印象，请仔细阅读以下每个题项，并尽可能准确地表明您的态度:如果人工智能拥有独立的情感，我可以接受它们作为我的朋友	4.基于您对人工智能这一技术的整体印象，请仔细阅读以下每个题项，并尽可能准确地表明您的态度:当着其他人的面使用和操作人工智能技术时，我会感到紧张	4.基于您对人工智能这一技术的整体印象，请仔细阅读以下每个题项，并尽可能准确地表明您的态度:与拥有独立情绪的人工智能在一起，我感到很舒服	4.基于您对人工智能这一技术的整体印象，请仔细阅读以下每个题项，并尽可能准确地表明您的态度:“机器”这个词对我来说毫无意义	4.基于您对人工智能这一技术的整体印象，请仔细阅读以下每个题项，并尽可能准确地表明您的态度:我讨厌人工智能可以独立对事物做出判断	4.基于您对人工智能这一技术的整体印象，请仔细阅读以下每个题项，并尽可能准确地表明您的态度:使用自动驾驶汽车等人工智能产物，我会感到非常紧张	4.基于您对人工智能这一技术的整体印象，请仔细阅读以下每个题项，并尽可能准确地表明您的态度:我觉得如果我太依赖人工智能，可能会发生一些不好的事情	4.基于您对人工智能这一技术的整体印象，请仔细阅读以下每个题项，并尽可能准确地表明您的态度:我会觉得与一台人工智能进行交谈会显得有点奇怪	4.基于您对人工智能这一技术的整体印象，请仔细阅读以下每个题项，并尽可能准确地表明您的态度:我担心人工智能产物会对儿童产生不良影响	4.基于您对人工智能这一技术的整体印象，请仔细阅读以下每个题项，并尽可能准确地表明您的态度:我觉得未来的社会将由人工智能主导	5.就文章中的人工智能的外表而言，似人化是高还是低**（仅从外貌上，将其与扫地机器人、工业机器人等非人形机器人相比）**	6.文章中的人工智能的创作自主化水平是高还是低**（仅根据文章所披露的信息答题，不用做自身的猜想）**	7.请仔细观看绘画并阅读以下每个题项，尽可能准确地表明您对每个题项的认同或不认同程度。:包括我在内，很多人会喜欢这幅人工智能创作的绘画作品	7.请仔细观看绘画并阅读以下每个题项，尽可能准确地表明您对每个题项的认同或不认同程度。:这幅人工智能创作的绘画作品能让观众保持兴趣	7.请仔细观看绘画并阅读以下每个题项，尽可能准确地表明您对每个题项的认同或不认同程度。:这幅人工智能创作的绘画作品具有强烈的审美吸引力	7.请仔细观看绘画并阅读以下每个题项，尽可能准确地表明您对每个题项的认同或不认同程度。:这幅人工智能创作的绘画作品很有创意	7.请仔细观看绘画并阅读以下每个题项，尽可能准确地表明您对每个题项的认同或不认同程度。:这幅人工智能创作的绘画作品包含了非常独创的绘画理念（画作比例、颜色运用、层次结构、主体客体等）	7.请仔细观看绘画并阅读以下每个题项，尽可能准确地表明您对每个题项的认同或不认同程度。:这幅人工智能创作的绘画作品包含了丰富的想象力	7.请仔细观看绘画并阅读以下每个题项，尽可能准确地表明您对每个题项的认同或不认同程度。:这幅人工智能创作的绘画作品有清晰的画面结构和层次	7.请仔细观看绘画并阅读以下每个题项，尽可能准确地表明您对每个题项的认同或不认同程度。:这幅人工智能创作的绘画作品看起来很有条理，而不是随意生成的	7.请仔细观看绘画并阅读以下每个题项，尽可能准确地表明您对每个题项的认同或不认同程度。:这幅人工智能创作的绘画作品总体上具有很好的完整性	8.我们将询问您是否接受人工智能作为画家。请仔细阅读问题，并尽可能准确地表明您对每个题项的认同或不认同程度。:能够自主创作的前提下，我认为人工智能应该被视为画家	8.我们将询问您是否接受人工智能作为画家。请仔细阅读问题，并尽可能准确地表明您对每个题项的认同或不认同程度。:能够自主创作的前提下，我认为人工智能有资格成为画家	8.我们将询问您是否接受人工智能作为画家。请仔细阅读问题，并尽可能准确地表明您对每个题项的认同或不认同程度。:在很多时候，我认为人们应该接受人工智能作为画家的可能性	9.最后，在特定情形下，请问您是否愿意使用人工智能进行绘画创作呢？请您根据自身的认可度水平进行打分。	10.如有对人工智能绘画的其他想法、担忧，或对实验的建议和疑问，请您在下方留言，谢谢！
197	中国	北京市	北京市		1.202.143.100	Mozilla/5.0 (Linux; Android 12; PFFM10 Build/RKQ1.211119.001; wv) AppleWebKit/537.36 (KHTML, like Gecko) Version/4.0 Chrome/86.0.4240.99 XWEB/4375 MMWEBSDK/20221012 Mobile Safari/537.36 MMWEBID/248 MicroMessenger/8.0.30.2260(0x28001E55) WeChat/arm64		22	2	法学院	5	4	3	4	4	2	4	3	4	5	4	5	3	2	4	4	4	4	3	4	3	3	4	3	4	4	4	3	无
170	中国	北京市	北京市		183.172.24.65	Mozilla/5.0 (Linux; Android 11; NAM-AL00 Build/HUAWEINAM-AL00; wv) AppleWebKit/537.36 (KHTML, like Gecko) Version/4.0 Chrome/86.0.4240.99 XWEB/4375 MMWEBSDK/20221012 Mobile Safari/537.36 MMWEBID/1169 MicroMessenger/8.0.30.2260(0x28001E55) WeChat/arm6		22	1	物理系	4	2	3	2	1	3	3	3	2	4	3	3	2	2	2	4	4	4	3	3	2	4	4	4	3	4	3	3	无
568	中国	北京市	北京市		222.129.2.112	Mozilla/5.0 (iPhone; CPU iPhone OS 16_0 like Mac OS X) AppleWebKit/605.1.15 (KHTML, like Gecko) Mobile/15E148 MicroMessenger/8.0.31(0x18001f28) NetType/WIFI Language/zh_CN miniProgram/wxebadf544ddae62cb		22	2	法学院	4	2	2	2	3	2	2	2	3	3	2	1	3	5	4	3	2	2	2	2	2	4	4	4	2	4	4	3	无
217	中国	北京市	北京市		106.121.163.61	Mozilla/5.0 (Linux; Android 10; VOG-AL10 Build/HUAWEIVOG-AL10; wv) AppleWebKit/537.36 (KHTML, like Gecko) Version/4.0 Chrome/86.0.4240.99 XWEB/4365 MMWEBSDK/20221012 Mobile Safari/537.36 MMWEBID/4683 MicroMessenger/8.0.30.2260(0x28001E55) WeChat/arm6		21	2	商学院	4	3	5	3	3	3	2	2	5	5	5	3	1	4	3	2	2	1	1	1	1	1	3	4	1	1	1	2	无
561	中国	浙江省	丽水市		116.148.14.14	Mozilla/5.0 (Linux; Android 10; YAL-AL00 Build/HUAWEIYAL-AL00; wv) AppleWebKit/537.36 (KHTML, like Gecko) Version/4.0 Chrome/86.0.4240.99 XWEB/4365 MMWEBSDK/20221012 Mobile Safari/537.36 MMWEBID/4480 MicroMessenger/8.0.30.2260(0x28001E55) WeChat/arm6		22	1	电机工程与应用电子技术系	5	2	2	1	1	1	2	2	4	5	5	2	1	4	4	4	4	4	3	3	2	4	4	4	1	1	4	2	我觉得关于人工智能绘画是否具有真正的创造性的质问可以启发人类对于自身思考方式，自身创造方式的理解与探究，人工智能绘画是基于已有画作的变化，人类的创作是否也只能是根据现有之物的发散，那么两者之间是否还有区别
144	中国	湖南省	长沙市		222.244.247.224	Mozilla/5.0 (Linux; Android 11; RMX2202 Build/RKQ1.201105.002; wv) AppleWebKit/537.36 (KHTML, like Gecko) Version/4.0 Chrome/86.0.4240.99 XWEB/4365 MMWEBSDK/20221012 Mobile Safari/537.36 MMWEBID/5402 MicroMessenger/8.0.30.2260(0x28001E55) WeChat/arm6		24	2	药学	3	4	4	4	3	4	3	4	3	4	3	4	4	3	3	3	4	3	4	3	3	4	3	3	3	4	3	3	无
675	中国	湖南省	长沙市		222.244.247.224	Mozilla/5.0 (Linux; Android 11; RMX2202 Build/RKQ1.201105.002; wv) AppleWebKit/537.36 (KHTML, like Gecko) Version/4.0 Chrome/86.0.4240.99 XWEB/4365 MMWEBSDK/20221012 Mobile Safari/537.36 MMWEBID/4120 MicroMessenger/8.0.30.2260(0x28001E55) WeChat/arm6		24	2	环境科学	5	1	1	1	1	1	1	3	1	1	1	1	5	3	4	3	3	2	2	2	2	3	4	4	1	1	4	5	无
396	中国	北京市	北京市		223.104.40.60	Mozilla/5.0 (Linux; Android 12; 22021211RC Build/SKQ1.211006.001; wv) AppleWebKit/537.36 (KHTML, like Gecko) Version/4.0 Chrome/86.0.4240.99 XWEB/4365 MMWEBSDK/20220903 Mobile Safari/537.36 MMWEBID/5931 MicroMessenger/8.0.28.2240(0x28001C57) WeChat/a		24	2	新闻与传播学院	4	3	3	3	3	3	3	2	4	4	4	3	3	4	4	4	4	3	3	3	3	4	4	4	2	2	3	4	无
138	中国	广东省	深圳市		113.81.235.157	Mozilla/5.0 (iPhone; CPU iPhone OS 16_0 like Mac OS X) AppleWebKit/605.1.15 (KHTML, like Gecko) Mobile/15E148 MicroMessenger/8.0.31(0x18001f28) NetType/WIFI Language/zh_CN miniProgram/wxebadf544ddae62cb		23	2	新闻与传播	4	3	4	2	1	1	3	4	4	4	4	4	5	3	3	2	4	3	3	3	4	4	4	3	2	1	1	2	🈚️
179	中国	北京市	北京市		183.173.113.12	Mozilla/5.0 (iPhone; CPU iPhone OS 16_1 like Mac OS X) AppleWebKit/605.1.15 (KHTML, like Gecko) Mobile/15E148 MicroMessenger/8.0.29(0x18001d38) NetType/WIFI Language/zh_CN miniProgram/wxebadf544ddae62cb		22	2	公共管理	5	2	4	2	2	2	2	3	4	5	5	4	2	2	4	5	3	4	2	3	2	4	4	5	4	2	3	2	无
205	中国	上海市	上海市		101.82.65.66	Mozilla/5.0 (iPhone; CPU iPhone OS 14_4_1 like Mac OS X) AppleWebKit/605.1.15 (KHTML, like Gecko) Mobile/15E148 MicroMessenger/8.0.29(0x18001d38) NetType/4G Language/zh_CN miniProgram/wxebadf544ddae62cb		21	2	新闻与传播学院	4	3	2	5	2	3	4	4	4	5	2	4	2	5	5	4	3	2	2	3	2	4	5	4	2	2	3	2	无
147	中国	山东省			43.228.190.51	Mozilla/5.0 (Windows NT 6.1; WOW64) AppleWebKit/537.36 (KHTML, like Gecko) Chrome/81.0.4044.138 Safari/537.36 MicroMessenger/7.0.4.501 NetType/WIFI MiniProgramEnv/Windows WindowsWechat/WMPF		20	1	计算机系	1	4	1	3	1	4	1	1	1	4	1	3	3	2	2	3	2	4	1	4	1	5	3	4	3	4	5	5	无
150	中国	湖北省	襄阳市		121.63.214.144	Mozilla/5.0 (Linux; Android 10; JEF-AN20 Build/HUAWEIJEF-AN20; wv) AppleWebKit/537.36 (KHTML, like Gecko) Version/4.0 Chrome/86.0.4240.99 XWEB/4365 MMWEBSDK/20221011 Mobile Safari/537.36 MMWEBID/8989 MicroMessenger/8.0.30.2260(0x28001E97) WeChat/arm6		20	2	中文系	4	3	3	3	4	3	2	2	4	4	2	2	3	3	4	4	4	4	3	3	3	4	4	4	4	4	4	4	无
5477	中国	江苏省	淮安市		106.111.158.198	Mozilla/5.0 (Macintosh; Intel Mac OS X 10_15_5) AppleWebKit/605.1.15 (KHTML, like Gecko) Version/13.1.1 Safari/605.1.15		22	2	美术学院	3	2	1	4	3	2	2	2	3	4	3	3	2	3	3	3	2	2	2	2	3	3	3	3	2	2	3	3	无
183	中国	山西省	太原市		183.200.2.232	Mozilla/5.0 (iPhone; CPU iPhone OS 15_5 like Mac OS X) AppleWebKit/605.1.15 (KHTML, like Gecko) Mobile/15E148 MicroMessenger/8.0.27(0x18001b37) NetType/WIFI Language/zh_CN miniProgram/wxebadf544ddae62cb		22	2	清华大学	4	2	4	4	3	2	1	3	3	4	3	3	3	4	5	3	4	3	4	4	4	3	3	4	4	4	4	3	wu
169	中国	海南省	海口市		39.144.69.138	Mozilla/5.0 (iPhone; CPU iPhone OS 16_1_1 like Mac OS X) AppleWebKit/605.1.15 (KHTML, like Gecko) Mobile/15E148 MicroMessenger/8.0.31(0x18001f27) NetType/4G Language/zh_CN miniProgram/wxebadf544ddae62cb		22	2	新闻与传播学院	4	3	2	4	2	3	4	2	2	2	2	2	3	3	3	2	2	2	2	2	2	4	4	4	3	2	4	4	无
148	中国	湖北省	恩施土家族苗族自治州		61.242.132.107	Mozilla/5.0 (iPhone; CPU iPhone OS 16_0 like Mac OS X) AppleWebKit/605.1.15 (KHTML, like Gecko) Mobile/15E148 MicroMessenger/8.0.31(0x18001f28) NetType/4G Language/zh_CN miniProgram/wxebadf544ddae62cb		23	2	资源与环境工程学院	2	4	2	4	1	4	1	1	1	1	1	1	1	2	3	5	4	4	4	4	4	4	4	4	4	3	4	4	无
158	中国	北京市	北京市		123.119.238.158	Mozilla/5.0 (Linux; Android 12; ANY-AN00 Build/HONORANY-AN00; wv) AppleWebKit/537.36 (KHTML, like Gecko) Version/4.0 Chrome/86.0.4240.99 XWEB/4365 MMWEBSDK/20221011 Mobile Safari/537.36 MMWEBID/5714 MicroMessenger/8.0.30.2260(0x28001EA9) WeChat/arm64		23	2	北京师范大学	3	2	3	2	4	2	4	3	4	3	3	3	3	3	3	3	3	3	3	3	3	3	3	3	3	3	3	3	无
151	美国				64.136.145.99	Mozilla/5.0 (Windows NT 6.1; WOW64) AppleWebKit/537.36 (KHTML, like Gecko) Chrome/81.0.4044.138 Safari/537.36 MicroMessenger/7.0.4.501 NetType/WIFI MiniProgramEnv/Windows WindowsWechat/WMPF		22	2	applied economics and econometrics	2	1	1	4	1	3	2	1	4	4	2	2	3	4	3	2	2	2	2	1	1	1	1	2	1	1	1	5	那张图的房屋结构很明显是AI作画了
139	中国	浙江省	宁波市		125.111.112.85	Mozilla/5.0 (iPhone; CPU iPhone OS 15_2 like Mac OS X) AppleWebKit/605.1.15 (KHTML, like Gecko) Mobile/15E148 MicroMessenger/8.0.31(0x18001f27) NetType/WIFI Language/zh_CN miniProgram/wxebadf544ddae62cb		21	2	美术学院	2	2	3	2	2	3	3	2	2	3	2	2	2	2	4	4	3	3	4	4	2	4	4	4	3	4	4	4	无
182	中国	广东省	深圳市		223.73.111.155	Mozilla/5.0 (iPhone; CPU iPhone OS 16_0 like Mac OS X) AppleWebKit/605.1.15 (KHTML, like Gecko) Mobile/15E148 MicroMessenger/8.0.31(0x18001f27) NetType/WIFI Language/zh_CN miniProgram/wxebadf544ddae62cb		20	1	计算机科学与技术学院	3	3	2	1	4	2	2	1	3	2	2	3	2	5	5	3	2	3	2	4	3	5	5	5	4	4	4	5	无
408	中国	山东省	济南市		124.128.225.204	Mozilla/5.0 (Linux; Android 12; PHA120 Build/SKQ1.211209.001; wv) AppleWebKit/537.36 (KHTML, like Gecko) Version/4.0 Chrome/86.0.4240.99 XWEB/4365 MMWEBSDK/20221012 Mobile Safari/537.36 MMWEBID/9115 MicroMessenger/8.0.30.2260(0x28001E55) WeChat/arm64		23	2	新闻传播学院	5	1	3	1	2	1	1	4	4	5	4	5	1	4	5	3	2	3	3	3	3	5	5	5	3	3	3	4	无
203	中国	北京市	北京市		114.254.3.111	Mozilla/5.0 (Linux; Android 11; V2046A Build/RP1A.200720.012; wv) AppleWebKit/537.36 (KHTML, like Gecko) Version/4.0 Chrome/86.0.4240.99 XWEB/4365 MMWEBSDK/20221012 Mobile Safari/537.36 MMWEBID/4157 MicroMessenger/8.0.30.2260(0x28001E55) WeChat/arm64		19	2	日新书院	4	3	3	4	3	3	3	3	2	3	2	2	3	3	5	2	3	2	2	4	3	3	3	4	3	4	4	4	无
266	中国	广东省	深圳市		47.113.76.119	Mozilla/5.0 (iPhone; CPU iPhone OS 15_7 like Mac OS X) AppleWebKit/605.1.15 (KHTML, like Gecko) Mobile/15E148 MicroMessenger/8.0.31(0x18001f28) NetType/WIFI Language/zh_CN miniProgram/wxebadf544ddae62cb		28	2	美术学院	5	2	4	3	4	2	4	3	4	5	3	3	3	3	3	3	3	3	3	2	2	4	4	4	3	4	4	4	职业的替代性
162	中国	江苏省	苏州市		117.136.67.54	Mozilla/5.0 (iPhone; CPU iPhone OS 15_6_1 like Mac OS X) AppleWebKit/605.1.15 (KHTML, like Gecko) Mobile/15E148 MicroMessenger/8.0.31(0x18001f27) NetType/4G Language/zh_CN		23	2	清华大学精仪系	5	3	1	4	2	2	1	3	2	5	2	2	1	4	5	5	5	5	5	3	3	5	5	5	5	5	5	5	无
137	中国	北京市	北京市		101.5.168.172	Mozilla/5.0 (Linux; Android 10; SEA-AL10 Build/HUAWEISEA-AL10; wv) AppleWebKit/537.36 (KHTML, like Gecko) Version/4.0 Chrome/86.0.4240.99 XWEB/4375 MMWEBSDK/20221012 Mobile Safari/537.36 MMWEBID/66 MicroMessenger/8.0.30.2260(0x28001E55) WeChat/arm64		21	2	美术学院	4	2	4	3	3	2	3	4	5	5	5	3	2	3	3	4	3	3	2	2	2	4	4	4	3	3	2	1	无
361	中国	河南省	安阳市		125.44.184.171	Mozilla/5.0 (Linux; Android 11; M2104K10AC Build/RP1A.200720.011; wv) AppleWebKit/537.36 (KHTML, like Gecko) Version/4.0 Chrome/86.0.4240.99 XWEB/3171 MMWEBSDK/20220303 Mobile Safari/537.36 MMWEBID/3310 MicroMessenger/8.0.21.2103(0x28001541) Process/		26	2	经济管理学院	5	4	2	1	1	3	3	2	5	5	2	4	2	4	4	4	4	4	4	4	4	4	4	4	2	2	3	3	静观其变
247	中国	北京市	北京市		101.6.116.178	Mozilla/5.0 (iPhone; CPU iPhone OS 13_6 like Mac OS X) AppleWebKit/605.1.15 (KHTML, like Gecko) Mobile/15E148 MicroMessenger/8.0.29(0x18001d38) NetType/WIFI Language/zh_CN		23	2	美术学院	5	1	4	1	2	1	2	4	3	5	4	3	1	4	2	4	2	1	1	1	1	4	4	2	1	1	2	1	无
156	中国	北京市	北京市		223.104.39.75	Mozilla/5.0 (iPhone; CPU iPhone OS 16_1_1 like Mac OS X) AppleWebKit/605.1.15 (KHTML, like Gecko) Mobile/15E148 MicroMessenger/8.0.31(0x18001f28) NetType/4G Language/zh_CN		24	2	新闻与传播学院	3	4	4	2	1	3	3	1	2	1	2	1	2	4	4	4	4	4	4	4	4	4	4	4	4	4	4	4	好多人说ai绘画是用了未授权的人类画家的作品进行训练和二创，损害了画师的利益
203	中国	湖北省	恩施土家族苗族自治州		171.115.72.225	Mozilla/5.0 (Linux; Android 10; ELE-AL00 Build/HUAWEIELE-AL00; wv) AppleWebKit/537.36 (KHTML, like Gecko) Version/4.0 Chrome/86.0.4240.99 XWEB/4365 MMWEBSDK/20221012 Mobile Safari/537.36 MMWEBID/5463 MicroMessenger/8.0.30.2260(0x28001E55) WeChat/arm6		21	1	环境学院	5	4	2	4	2	4	1	2	3	5	2	2	5	3	4	4	3	4	2	5	4	5	5	5	1	4	2	4	无
467	中国	北京市	北京市		1.202.129.226	Mozilla/5.0 (iPhone; CPU iPhone OS 15_6 like Mac OS X) AppleWebKit/605.1.15 (KHTML, like Gecko) Mobile/15E148 MicroMessenger/8.0.31(0x18001f27) NetType/WIFI Language/zh_CN miniProgram/wxebadf544ddae62cb		23	2	新闻与传播学院	4	2	2	3	3	2	1	1	4	3	4	3	4	4	4	4	4	4	3	4	4	4	4	5	4	3	3	2	无
171	中国	湖北省	武汉市		43.227.136.209	Mozilla/5.0 (Linux; Android 9; PAR-AL00 Build/HUAWEIPAR-AL00; wv) AppleWebKit/537.36 (KHTML, like Gecko) Version/4.0 Chrome/86.0.4240.99 XWEB/4365 MMWEBSDK/20220805 Mobile Safari/537.36 MMWEBID/6477 MicroMessenger/8.0.27.2220(0x28001B37) WeChat/arm64		21	2	光电学院	4	4	3	4	2	3	3	2	3	4	4	4	3	3	4	4	4	4	2	2	2	2	4	4	4	4	4	3	无
361	中国	广东省	深圳市		58.250.172.21	Mozilla/5.0 (iPhone; CPU iPhone OS 16_1_1 like Mac OS X) AppleWebKit/605.1.15 (KHTML, like Gecko) Mobile/15E148 MicroMessenger/8.0.31(0x18001f27) NetType/WIFI Language/zh_CN		23	1	北京大学汇丰商学院	4	4	2	3	2	3	2	3	3	4	3	2	2	5	3	4	4	4	3	4	3	4	4	5	4	4	4	5	无
168	中国	湖北省	恩施土家族苗族自治州		117.153.198.174	Mozilla/5.0 (Linux; Android 12; FNE-AN00 Build/HONORFNE-AN00; wv) AppleWebKit/537.36 (KHTML, like Gecko) Version/4.0 Chrome/86.0.4240.99 XWEB/4365 MMWEBSDK/20221012 Mobile Safari/537.36 MMWEBID/1384 MicroMessenger/8.0.30.2260(0x28001E55) WeChat/arm64		20	2	新闻与传播学院	4	3	3	2	3	2	4	3	3	3	2	3	2	4	4	4	4	3	4	4	3	4	4	4	4	4	4	4	无
201	中国	北京市	北京市		101.5.137.75	Mozilla/5.0 (iPhone; CPU iPhone OS 16_0 like Mac OS X) AppleWebKit/605.1.15 (KHTML, like Gecko) Mobile/15E148 MicroMessenger/8.0.31(0x18001f28) NetType/WIFI Language/zh_CN miniProgram/wxebadf544ddae62cb		22	1	新闻与传播学院	3	4	2	4	2	3	2	2	4	4	4	2	4	3	5	5	4	4	4	4	2	4	5	4	4	4	4	5	无
220	中国	湖北省	恩施土家族苗族自治州		171.115.95.71	Mozilla/5.0 (Linux; Android 10; VCE-AL00 Build/HUAWEIVCE-AL00; wv) AppleWebKit/537.36 (KHTML, like Gecko) Version/4.0 Chrome/86.0.4240.99 XWEB/4365 MMWEBSDK/20221012 Mobile Safari/537.36 MMWEBID/8539 MicroMessenger/8.0.30.2260(0x28001E55) WeChat/arm6		23	2	文学与传媒学院	5	5	2	3	2	2	1	1	1	5	1	4	1	3	4	3	2	2	2	3	3	3	3	3	2	1	1	3	无
432	中国	上海市	上海市		120.253.196.176	Mozilla/5.0 (Windows NT 6.1; WOW64) AppleWebKit/537.36 (KHTML, like Gecko) Chrome/81.0.4044.138 Safari/537.36 NetType/WIFI MicroMessenger/7.0.20.1781(0x6700143B) WindowsWechat(0x63080021)		22	2	新闻学院	3	1	2	3	2	2	1	2	3	4	4	2	2	4	4	4	4	4	4	2	3	4	3	4	4	5	5	4	人工智能画作的版权归属问题？
261	中国	湖北省	恩施土家族苗族自治州		171.115.178.194	Mozilla/5.0 (Linux; Android 12; PEAM00 Build/SP1A.210812.016; wv) AppleWebKit/537.36 (KHTML, like Gecko) Version/4.0 Chrome/86.0.4240.99 XWEB/4365 MMWEBSDK/20221012 Mobile Safari/537.36 MMWEBID/4507 MicroMessenger/8.0.30.2260(0x28001E55) WeChat/arm64		19	2	数据媒体与智能科学学院	5	4	3	3	4	3	1	2	2	4	2	3	1	4	4	4	3	3	4	3	3	3	3	4	2	3	2	2	无
144	中国	福建省	厦门市		223.104.52.17	Mozilla/5.0 (iPhone; CPU iPhone OS 16_1_1 like Mac OS X) AppleWebKit/605.1.15 (KHTML, like Gecko) Mobile/15E148 MicroMessenger/8.0.31(0x18001f28) NetType/4G Language/zh_CN		24	2	新闻	5	3	2	4	4	3	1	2	4	4	4	3	4	4	3	4	3	4	2	4	2	4	4	5	2	2	2	2	无
146	中国	北京市	北京市		183.172.20.92	Mozilla/5.0 (Windows NT 6.1; WOW64) AppleWebKit/537.36 (KHTML, like Gecko) Chrome/81.0.4044.138 Safari/537.36 NetType/WIFI MicroMessenger/7.0.20.1781(0x6700143B) WindowsWechat(0x63080021)		24	2	新闻学院	4	4	2	4	2	3	1	1	3	4	2	2	2	4	4	4	4	3	4	3	4	4	4	4	4	4	5	5	无
167	中国	北京市	北京市		114.254.0.5	Mozilla/5.0 (Linux; Android 12; NOH-AN01 Build/HUAWEINOH-AN01; wv) AppleWebKit/537.36 (KHTML, like Gecko) Version/4.0 Chrome/86.0.4240.99 XWEB/4365 MMWEBSDK/20221012 Mobile Safari/537.36 MMWEBID/1169 MicroMessenger/8.0.30.2260(0x28001E55) WeChat/arm6		22	2	新闻与传播学院	4	2	2	2	2	2	3	4	2	4	2	3	2	1	2	4	3	3	3	4	3	4	2	4	2	1	2	4	ai是工具 而不是使用工具的人
170	中国	江西省	景德镇市		117.170.156.182	Mozilla/5.0 (Windows NT 6.1; WOW64) AppleWebKit/537.36 (KHTML, like Gecko) Chrome/81.0.4044.138 Safari/537.36 NetType/WIFI MicroMessenger/7.0.20.1781(0x6700143B) WindowsWechat(0x63080021)		21	2	新闻与传播学院	5	3	4	2	2	1	2	4	4	5	4	4	2	4	5	4	5	3	2	2	1	4	2	2	3	2	1	2	无
903	中国	内蒙古自治区	包头市		220.195.74.80	Mozilla/5.0 (iPhone; CPU iPhone OS 15_4_1 like Mac OS X) AppleWebKit/605.1.15 (KHTML, like Gecko) Mobile/15E148 MicroMessenger/8.0.26(0x18001a34) NetType/4G Language/zh_CN miniProgram/wxebadf544ddae62cb		23	2	新闻与传播学院	5	4	1	3	1	2	1	2	1	3	3	3	3	4	4	4	4	4	3	2	3	4	4	3	3	4	3	4	无
139	中国	广东省	深圳市		223.104.77.187	Mozilla/5.0 (iPhone; CPU iPhone OS 15_6_1 like Mac OS X) AppleWebKit/605.1.15 (KHTML, like Gecko) Mobile/15E148 MicroMessenger/8.0.31(0x18001f27) NetType/4G Language/zh_CN miniProgram/wxebadf544ddae62cb		22	2	经济与管理学院	3	4	2	4	2	4	3	2	4	5	2	2	4	4	4	5	4	5	4	4	4	4	4	4	2	3	4	4	无
780	美国				64.136.145.107	Mozilla/5.0 (iPhone; CPU iPhone OS 16_1 like Mac OS X) AppleWebKit/605.1.15 (KHTML, like Gecko) Mobile/15E148 MicroMessenger/8.0.29(0x18001d38) NetType/WIFI Language/zh_CN miniProgram/wxebadf544ddae62cb		23	2	新闻与传播学院	5	4	4	2	4	1	2	2	4	5	1	1	1	4	5	4	4	4	3	4	3	4	5	5	2	1	2	4	无
135	中国	北京市	北京市		223.104.39.254	Mozilla/5.0 (iPhone; CPU iPhone OS 15_1 like Mac OS X) AppleWebKit/605.1.15 (KHTML, like Gecko) Mobile/15E148 MicroMessenger/8.0.31(0x18001f27) NetType/4G Language/zh_CN miniProgram/wxebadf544ddae62cb		24	2	民商法学	3	3	2	3	4	2	2	3	4	2	2	4	1	4	3	3	3	2	3	4	2	3	4	2	3	4	4	4	无
226	中国	江西省	上饶市		117.136.60.244	Mozilla/5.0 (Linux; Android 12; ABR-AL00 Build/HUAWEIABR-AL00; wv) AppleWebKit/537.36 (KHTML, like Gecko) Version/4.0 Chrome/86.0.4240.99 XWEB/4365 MMWEBSDK/20221012 Mobile Safari/537.36 MMWEBID/2078 MicroMessenger/8.0.30.2260(0x28001E55) WeChat/arm6		21	2	新闻与传播学院	4	3	1	3	2	1	1	2	1	3	1	2	2	2	4	2	2	1	2	2	2	4	2	3	4	4	4	5	无
119	中国	湖北省	荆州市		117.136.53.6	Mozilla/5.0 (iPhone; CPU iPhone OS 16_1_2 like Mac OS X) AppleWebKit/605.1.15 (KHTML, like Gecko) Mobile/15E148 MicroMessenger/8.0.31(0x18001f27) NetType/4G Language/zh_CN miniProgram/wxebadf544ddae62cb		24	2	法律硕士教育中心	5	1	1	1	1	1	3	3	3	5	5	5	3	3	3	5	5	5	5	5	5	5	5	5	3	3	3	3	无
220	中国	北京市	北京市		223.104.41.79	Mozilla/5.0 (Linux; Android 12; NOH-AN00 Build/HUAWEINOH-AN00; wv) AppleWebKit/537.36 (KHTML, like Gecko) Version/4.0 Chrome/86.0.4240.99 XWEB/4365 MMWEBSDK/20221012 Mobile Safari/537.36 MMWEBID/2138 MicroMessenger/8.0.30.2260(0x28001E55) WeChat/arm6		20	2	经济管理学院	4	3	2	2	4	2	3	3	4	4	4	4	2	4	5	4	3	2	2	2	2	4	4	4	2	3	4	4	无
121	中国	北京市	北京市		183.172.8.238	Mozilla/5.0 (Macintosh; Intel Mac OS X 10_15_7) AppleWebKit/605.1.15 (KHTML, like Gecko) MicroMessenger/7.0.0(0x17000000) MacWechat/3.6.1(0x13060110) MiniProgramEnv/Mac MiniProgram		21	2	新闻与传播学院	4	4	1	4	1	3	2	2	3	4	2	3	4	1	2	4	4	3	3	2	4	4	2	4	5	5	4	4	人工智能绘画对艺术领域可能带来冲击
258	中国	北京市	北京市		183.172.144.226	Mozilla/5.0 (iPhone; CPU iPhone OS 16_1_1 like Mac OS X) AppleWebKit/605.1.15 (KHTML, like Gecko) Mobile/15E148 MicroMessenger/8.0.31(0x18001f27) NetType/WIFI Language/zh_CN miniProgram/wxebadf544ddae62cb		23	2	新闻传播	4	1	3	3	4	3	3	5	5	5	5	5	3	4	4	4	3	2	1	1	3	3	4	4	2	1	1	2	没有那种当下人文的随性所以并不会很支持人工智能绘画，它可以存在但是在作品的艺术性的上我不认为是存在的
152	中国	湖北省	武汉市		117.136.83.86	Mozilla/5.0 (iPhone; CPU iPhone OS 16_1 like Mac OS X) AppleWebKit/605.1.15 (KHTML, like Gecko) Mobile/15E148 MicroMessenger/8.0.31(0x18001f27) NetType/4G Language/zh_CN miniProgram/wxebadf544ddae62cb		21	2	俄语学院	5	1	3	3	2	1	1	2	1	4	4	4	1	5	3	2	2	2	2	2	1	2	2	3	1	1	4	1	无
128	中国	湖北省	恩施土家族苗族自治州		122.189.107.25	Mozilla/5.0 (Linux; Android 10; MXW-AN00 Build/HONORMXW-AN00; wv) AppleWebKit/537.36 (KHTML, like Gecko) Version/4.0 Chrome/86.0.4240.99 XWEB/4365 MMWEBSDK/20221012 Mobile Safari/537.36 MMWEBID/9313 MicroMessenger/8.0.30.2260(0x28001E55) WeChat/arm64		23	2	文学与传媒学院	4	4	3	2	4	2	1	3	3	3	3	3	3	3	3	3	3	3	3	3	3	3	3	3	3	3	3	3	无
163	中国	江西省	上饶市		39.144.168.138	Mozilla/5.0 (Linux; Android 12; GIA-AN00 Build/HONORGIA-AN00; wv) AppleWebKit/537.36 (KHTML, like Gecko) Version/4.0 Chrome/86.0.4240.99 XWEB/4365 MMWEBSDK/20221012 Mobile Safari/537.36 MMWEBID/2481 MicroMessenger/8.0.30.2260(0x28001E55) WeChat/arm64		20	2	新闻与传播学院	5	4	2	4	2	3	4	3	5	5	2	2	4	4	5	4	4	5	3	3	3	4	5	5	4	4	4	4	无
116	中国	上海市	上海市		117.143.116.201	Mozilla/5.0 (Linux; Android 10; ELS-AN00 Build/HUAWEIELS-AN00; wv) AppleWebKit/537.36 (KHTML, like Gecko) Version/4.0 Chrome/86.0.4240.99 XWEB/4365 MMWEBSDK/20221011 Mobile Safari/537.36 MMWEBID/6856 MicroMessenger/8.0.30.2260(0x28001EA9) WeChat/arm6		23	2	法律学院	4	3	2	2	3	2	3	2	3	4	4	4	3	3	2	2	2	2	2	3	2	3	3	3	2	2	2	3	无
652	中国	江苏省	南通市		223.106.161.240	Mozilla/5.0 (iPhone; CPU iPhone OS 14_4_2 like Mac OS X) AppleWebKit/605.1.15 (KHTML, like Gecko) Mobile/15E148 MicroMessenger/8.0.30(0x18001e31) NetType/WIFI Language/zh_CN miniProgram/wxebadf544ddae62cb		28	1	外国语	3	5	3	3	1	2	1	2	1	4	5	3	3	4	4	5	5	5	3	3	4	5	4	5	4	4	5	5	无
235	中国	上海市	上海市		223.104.212.220	Mozilla/5.0 (iPhone; CPU iPhone OS 16_1_1 like Mac OS X) AppleWebKit/605.1.15 (KHTML, like Gecko) Mobile/15E148 MicroMessenger/8.0.30(0x18001e31) NetType/4G Language/zh_CN miniProgram/wxebadf544ddae62cb		35	1	同济大学法学	3	3	1	4	1	3	3	1	3	2	3	1	4	3	3	2	2	2	2	2	2	2	2	2	4	4	4	4	无
322	中国	山西省	忻州市		118.79.235.14	Mozilla/5.0 (iPhone; CPU iPhone OS 16_1_1 like Mac OS X) AppleWebKit/605.1.15 (KHTML, like Gecko) Mobile/15E148 MicroMessenger/8.0.30(0x18001e31) NetType/WIFI Language/zh_CN miniProgram/wxebadf544ddae62cb		19	1	建筑学院	3	1	2	3	5	4	2	1	1	4	2	1	1	5	5	3	4	4	2	2	3	5	4	3	2	2	5	4	无
291	中国	广东省	深圳市		113.88.193.24	Mozilla/5.0 (Linux; Android 11; RMX3115 Build/RP1A.200720.011; wv) AppleWebKit/537.36 (KHTML, like Gecko) Version/4.0 Chrome/86.0.4240.99 XWEB/4365 MMWEBSDK/20221012 Mobile Safari/537.36 MMWEBID/8852 MicroMessenger/8.0.30.2260(0x28001E55) WeChat/arm6		21	1	经济与管理学院	4	4	1	5	1	3	1	1	2	4	1	2	1	2	4	3	3	3	3	2	4	3	3	3	4	4	4	4	无
137	中国	北京市	北京市		183.172.80.111	Mozilla/5.0 (Linux; Android 10; ANA-AN00 Build/HUAWEIANA-AN00; wv) AppleWebKit/537.36 (KHTML, like Gecko) Version/4.0 Chrome/86.0.4240.99 XWEB/4365 MMWEBSDK/20221012 Mobile Safari/537.36 MMWEBID/5594 MicroMessenger/8.0.30.2260(0x28001E55) WeChat/arm6		26	1	新闻与传播学院	2	4	2	4	2	2	5	2	1	2	2	1	1	4	2	4	2	3	2	2	2	4	4	5	4	3	3	3	无
